# Supplementary material for: PSMA PET Imaging and Therapy in Adenoid Cystic Carcinoma and Other Salivary Gland Cancers: A Systematic Review
Source: Cancers (Basel). 2022 Jul 22;14(15):3585. doi: 10.3390/cancers14153585 (PMC9330626; doi:10.3390/cancers14153585)
Supplement: Supplementary file 1 [file cancers-14-03585-s001.zip]

Archive with 1 entries (1 files):
- cancers-1750752-supplementary.pdf
